# Supplementary material for: Heavily and fully modified RNAs guide efficient SpyCas9-mediated genome editing
Source: Nat Commun. 2018 Jul 6;9:2641. doi: 10.1038/s41467-018-05073-z (PMC6035171; doi:10.1038/s41467-018-05073-z)
Supplement: Supplementary file 4 — Supplementary Data 1 [file 41467_2018_5073_MOESM4_ESM.xlsx]

## Sheet: Sheet1
	Supplementary Data 1: Raw data for genome editing experiments in HEK293T-TLR cells and hESCs.
	tracrRNA	crRNA	mCherry (%)			GFP (%)			Indels by TIDE (%)
			1	2	3	1	2	3	1	2	3	4
Figure 1C	T0	None	0.095	0.01	0.16	x	x	x	x	x	x	x
	T0	C1	1.31	0.89	0.58	x	x	x	x	x	x	x
	T0	C2	21.3	21.7	21.1	x	x	x	x	x	x	x
	T0	C3	22.5	21.1	21.6	x	x	x	x	x	x	x
	T0	C0	22.6	21.3	20.4	x	x	x	x	x	x	x
Figure 2B	T0	None	0.21	0.16	0.11	x	x	x	x	x	x	x
	T0	C0	27.8	23.4	23	x	x	x	x	x	x	x
	T2	C0	16.9	31.3	30.05	x	x	x	x	x	x	x
	T3	C0	6.11	14.6	17.6	x	x	x	x	x	x	x
	T4	C0	0.66	2.08	1.87	x	x	x	x	x	x	x
	T5	C0	0.39	1.96	3.53	x	x	x	x	x	x	x
	T1	C0	27	31.3	31.5	x	x	x	x	x	x	x
Figure 2A	T0	None	0.02	0.12	0.07	x	x	x	x	x	x	x
	T0	C0	22.6	15.7	14.1	x	x	x	x	x	x	x
	T0	C4	14.1	14.3	14.5	x	x	x	x	x	x	x
	T0	C5	16.3	16.8	14.1	x	x	x	x	x	x	x
	T0	C6	10.9	9.05	8.21	x	x	x	x	x	x	x
	T0	C7	12.5	11.5	10.9	x	x	x	x	x	x	x
	T0	C8	5.01	4.29	4.1	x	x	x	x	x	x	x
	T0	C9	4.68	3.58	3.12	x	x	x	x	x	x	x
	T0	C10	17.4	17.1	18.5	x	x	x	x	x	x	x
	T0	C11	9.6	10.9	9.63	x	x	x	x	x	x	x
	T0	C12	17	13.5	13.1	x	x	x	x	x	x	x
	T0	C13	7.39	5.41	4.97	x	x	x	x	x	x	x
	T0	C14	8.81	9.11	9.19	x	x	x	x	x	x	x
	T0	C15	3.15	2.01	1.75	x	x	x	x	x	x	x
	T0	C16	10.7	8.89	8.13	x	x	x	x	x	x	x
Figure 3 A-B	T0	None	0.13	0.09	0.012	x	x	x	x	x	x	x
	T6	C17	29.4	30.5	27	x	x	x	x	x	x	x
	T6	C18	30.7	31.8	28	x	x	x	x	x	x	x
	T6	C19	32.6	31.9	30.6	x	x	x	x	x	x	x
	T6	C20	32.6	32.6	30.2	x	x	x	x	x	x	x
	T6	C21	17.7	20.7	11.1	x	x	x	x	x	x	x
	T6	C22	27.5	28.9	24.6	x	x	x	x	x	x	x
	T6	C10	27.6	23	17.1	x	x	x	x	x	x	x
	T6	C0	22.5	18.4	9.48	x	x	x	x	x	x	x
	T7	C17	11.8	18	9.35	x	x	x	x	x	x	x
	T7	C18	13.3	16.8	10.3	x	x	x	x	x	x	x
	T7	C19	16.8	24.8	20.8	x	x	x	x	x	x	x
	T7	C20	24.6	24.9	19.4	x	x	x	x	x	x	x
	T7	C21	5.49	4.46	3.28	x	x	x	x	x	x	x
	T7	C22	12.2	7.27	7.59	x	x	x	x	x	x	x
	T7	C10	8.6	7.53	6.6	x	x	x	x	x	x	x
	T7	C0	4.22	3.59	2.57	x	x	x	x	x	x	x
	T8	C17	3.6	2.61	2.19	x	x	x	x	x	x	x
	T8	C18	4.42	3.38	2.79	x	x	x	x	x	x	x
	T8	C19	8.47	8.55	5.42	x	x	x	x	x	x	x
	T8	C20	7.8	7.65	5	x	x	x	x	x	x	x
	T8	C21	0.29	1.3	1.07	x	x	x	x	x	x	x
	T8	C22	2.82	3.31	2.3	x	x	x	x	x	x	x
	T8	C10	2.19	2.2	1.63	x	x	x	x	x	x	x
	T8	C0	1.22	1.43	1.34	x	x	x	x	x	x	x
	T2	C17	32.5	31.2	33.3	x	x	x	x	x	x	x
	T2	C18	33.6	32.5	33.2	x	x	x	x	x	x	x
	T2	C19	31.5	32.8	32.4	x	x	x	x	x	x	x
	T2	C20	33	32.6	32.7	x	x	x	x	x	x	x
	T2	C21	34	32.3	23.7	x	x	x	x	x	x	x
	T2	C22	34.2	34.7	34.5	x	x	x	x	x	x	x
	T2	C10	33.4	32	33.1	x	x	x	x	x	x	x
	T2	C0	36.4	35.7	34	x	x	x	x	x	x	x
	T0	C17	31.6	31.3	32	x	x	x	x	x	x	x
	T0	C18	31.6	31.6	32.8	x	x	x	x	x	x	x
	T0	C19	34.1	31.8	31.7	x	x	x	x	x	x	x
	T0	C20	33.9	31.5	32.8	x	x	x	x	x	x	x
	T0	C21	32.2	31.3	33.2	x	x	x	x	x	x	x
	T0	C22	33.6	31.9	34.7	x	x	x	x	x	x	x
	T0	C10	31	30.2	28.2	x	x	x	x	x	x	x
	T0	C0	32.1	33	29.2	x	x	x	x	x	x	x
Figure 3C	T0	None	0.22	0.18	0.19	x	x	x	x	x	x	x
	T8	C20	31.4	28.3	30.5	x	x	x	x	x	x	x
	T8	C21	18.3	10.2	16	x	x	x	x	x	x	x
	T8	C0	16.6	12.1	11.8	x	x	x	x	x	x	x
	T2	C20	39.4	39.4	38.4	x	x	x	x	x	x	x
	T2	C21	37.1	35	36.1	x	x	x	x	x	x	x
	T2	C0	37.8	38.5	32.9	x	x	x	x	x	x	x
	T0	C20	36.4	37.7	38.7	x	x	x	x	x	x	x
	T0	C21	37	37	38.1	x	x	x	x	x	x	x
	T0	C0	37	35.2	41.4	x	x	x	x	x	x	x
Figure 4A	T0	None	x	x	x	x	x	x	5.5	0	2.4	x
	T2	C10	x	x	x	x	x	x	80.4	79.1	79.5	x
	T6	C10	x	x	x	x	x	x	73.9	73.3	77.1	x
	T7	C10	x	x	x	x	x	x	68.1	66.3	66	x
	T8	C10	x	x	x	x	x	x	3.7	4.2	2.9	x
	T0	C10	x	x	x	x	x	x	80.5	80.8	81	x
	T2	C0	x	x	x	x	x	x	75.5	76.9	76.3	x
	T6	C0	x	x	x	x	x	x	44.6	45.1	44.4	x
	T7	C0	x	x	x	x	x	x	3.4	6.8	4.7	x
	T8	C0	x	x	x	x	x	x	3	2.4	2.6	x
	T0	C0	x	x	x	x	x	x	82.1	83.2	82.7	x
Figure 4B	T0	None	x	x	x	x	x	x	0	1.7	1.6	1.9
	T0	C0	x	x	x	x	x	x	66.9	78.4	77.4	78.6
	T2	C0	x	x	x	x	x	x	69.1	76.8	74.3	81.5
	T8	C0	x	x	x	x	x	x	5	4.6	5.6	8.7
	T0	C20	x	x	x	x	x	x	75.7	72.1	78.8	75.4
	T2	C20	x	x	x	x	x	x	79.4	79.6	69.6	78.8
	T8	C20	x	x	x	x	x	x	61.3	61.6	59.4	60.1
	T0	C21	x	x	x	x	x	x	48.9	40.9	37.3	42.5
	T2	C21	x	x	x	x	x	x	56	79.4	82.3	80.3
	T8	C21	x	x	x	x	x	x	23.5	40	22.8	40.1
Figure 4C	T0	None	x	x	x	x	x	x	0	0.5	0.4	1.1
	T0	C0	x	x	x	x	x	x	70.3	72	70.2	71.8
	T2	C0	x	x	x	x	x	x	73.1	46.8	67.9	54.3
	T8	C0	x	x	x	x	x	x	24.9	24.5	23	x
	T0	C20	x	x	x	x	x	x	76.2	76.1	78.4	x
	T2	C20	x	x	x	x	x	x	80.3	68.7	80.6	x
	T8	C20	x	x	x	x	x	x	54.7	74.4	50.6	70.4
Figure 4D	T0	None	x	x	x	x	x	x	0	0.5	0.2	0.2
	T0	C0	x	x	x	x	x	x	69	63.7	65.7	x
	T2	C0	x	x	x	x	x	x	76.4	83.1	90.8	x
	T8	C0	x	x	x	x	x	x	5.2	6.3	0.2	x
	T0	C20	x	x	x	x	x	x	83.9	88	85	x
	T2	C20	x	x	x	x	x	x	92.4	78.4	92.3	91.8
	T8	C20	x	x	x	x	x	x	75.3	65.3	70.6
	T0	C21	x	x	x	x	x	x	32.9	37.5	33.5	33.3
	T2	C21	x	x	x	x	x	x	36.8	45.1	39.8	40.2
	T8	C21	x	x	x	x	x	x	33	39.1	27.5	32.5
Figure 4E	T0	None	x	x	x	x	x	x	0.7	0.12	1.1	x
	T0	C0	x	x	x	x	x	x	18.1	6	18	5.9
	T2	C0	x	x	x	x	x	x	19.9	11.9	20.7	12.4
	T8	C0	x	x	x	x	x	x	1.7	1.5	1.6	0.9
	T0	C20	x	x	x	x	x	x	43.8	37.8	40.9	32.8
	T2	C20	x	x	x	x	x	x	51.8	42.9	50.6	45.3
	T8	C20	x	x	x	x	x	x	2.6	1.4	2.1	2.1
	T0	C21	x	x	x	x	x	x	4.3	11.8	4.3	9.8
	T2	C21	x	x	x	x	x	x	35.18	37.24	21.65	6.35
	T8	C21	x	x	x	x	x	x	0.7	0.9	1.2	1.2
Figure 5B-C	Donor	only	0.097	0.014	0.003	0.13	0.09	0.13	x	x	x	x
	T0	C0	24.2	26.1	27.5	11.5	11	10.9	x	x	x	x
	T0	C10	24.1	24.2	22.6	12.3	11.4	12.2	x	x	x	x
	T0	C20	24.8	25.3	28.6	11.9	13.1	10.2	x	x	x	x
	T0	C21	21.2	22.1	21.9	14	14.4	13.5	x	x	x	x
	T2	C0	27.2	29.5	26.9	7.91	8.07	11.8	x	x	x	x
	T2	C10	25.1	26.6	25.9	13	12.9	12.7	x	x	x	x
	T2	C20	23.8	24.1	23.4	12.7	12.7	14.4	x	x	x	x
	T2	C21	21.8	20.9	20.7	10.9	11.4	8.94	x	x	x	x
	T8	C0	0.71	0.97	0.89	0.71	1.67	1.63	x	x	x	x
	T8	C10	1.49	1.52	1.06	1.41	1.82	1.1	x	x	x	x
	T8	C20	4.44	4.34	4.21	2.96	3.28	3.65	x	x	x	x
	T8	C21	0.74	0.61	0.83	1.1	1.59	1.92	x	x	x	x
Fig 5D	T0	C0	26.2	27.8	26.6	7.58	7.41	8.13	x	x	x	x
	T8	C21	13.5	6.35	6.95	6.62	6.9	2.01	x	x	x	x
	Donor	only	0.13	0.09	0.08	0.11	0.05	0.07	x	x	x	x
